# Supplementary material for: Thymoquinone as an electron transfer mediator to convert Type II photosensitizers to Type I photosensitizers
Source: Nat Commun. 2024 Jun 10;15:4943. doi: 10.1038/s41467-024-49311-z (PMC11164902; doi:10.1038/s41467-024-49311-z)
Supplement: Supplementary file 4 — Source data [file 41467_2024_49311_MOESM4_ESM.zip]

Archive with 2 entries (2 files):
- Source data/Manuscript.xlsx
- Source data/Supplementary Figures.xlsx
