# Supplementary material for: Thymoquinone as an electron transfer mediator to convert Type II photosensitizers to Type I photosensitizers
Source: Nat Commun. 2024 Jun 10;15:4943. doi: 10.1038/s41467-024-49311-z (PMC11164902; doi:10.1038/s41467-024-49311-z)
Supplement: Supplementary file 4 — Source data [file 41467_2024_49311_MOESM4_ESM.zip › Source data/Manuscript.xlsx]

## Sheet: Fig. 2a
	Fig. 2a	CA/PS1				PS1				CA				DCFH
		0	0	0		0	0	0		0	0	0		0	0	0
		76.622	74.6977	68.7907		23.9121	19.0192	21.4105		0.469565	0.438017	0.408759		0.603175	0.991736	0.607692
		180.5	181.895	161.651		41.4505	34.7596	37.5158		1.06087	0.966942	0.890511		1.43651	1.68595	1.26154
		282.732	283.907	262.186		56.978	47.3269	51.0632		1.66087	1.67769	1.61314		2.27778	2.42149	1.95385
		363.195	368.57	343.384		69.2418	58.0865	61.8947		2.44348	2.33884	2.32847		2.96032	3.31405	2.72308
		444.159	433.326	407.86		79.4066	67.1058	71.2316		3.30435	3.27273	3.22628		3.57143	3.99174	3.36923

## Sheet: Fig. 2b
	Fig. 2b	CA/PS1				PS1				CA				ABDA
		0	0	0		0	0	0		0	0	0		0	0	0
		0.040197	0.027754	0.041752		0.136576	0.171376	0.160178		0.001679	-0.01043	0.005021		0.003509	0.013938	0.009149
		0.086159	0.065999	0.075252		0.287038	0.293391	0.303621		0.003361	-0.00175	0.001671		0.00703	0.013938	0.018383
		0.113104	0.095675	0.116158		0.430932	0.4412	0.45307		0.003361	0.00175	0		0.01411	0.035215	0.023964
		0.140794	0.118011	0.145821		0.578162	0.537101	0.753772		0.006734	0.00878	0.001671		0.02303	0.044216	0.033336
		0.156029	0.14718	0.156632		0.679698	0.672489	0.79914		0.015216	0.014085	0.003344		0.035654	0.047839	0.040898

## Sheet: Fig. 2c
	Fig. 2c	CA/PS1				PS1				CA				DHR 123
		0	0	0		0	0	0		0	0	0		0	0	0
		1.98876	2.24855	2.25294		0.507177	0.538462	0.502591		0.0447761	0.0394737	0.0833333		0.0116279	0.11828	0.0596491
		4.2809	4.85549	4.65294		0.91866	1.0359	0.92228		0.0945274	0.100877	0.105263		0.00775194	0.11828	0.0807018
		6.4382	6.89595	6.74706		1.4067	1.48718	1.38342		0.228856	0.236842	0.254386		0.0775194	0.168459	0.133333
		8.20225	8.84393	8.62941		1.69856	1.86154	1.84456		0.303483	0.29386	0.346491		0.100775	0.222222	0.185965
		9.69101	10.5145	10.3118		2.09091	2.25128	2.20725		0.437811	0.421053	0.438596		0.162791	0.258065	0.217544

## Sheet: Fig. 2d
		Fig. 2d		CA/PS1		CA/PS1 + VC		Control
				9.99438		0.646707		0.205534
				10.5263		0.645714		0.156716
				10.9534		0.462428		0.148289

## Sheet: Fig. 2e
		Fig. 2e			CA/PS1					PS1					CA					Control
				DCFH	444.159	433.326	407.86		DCFH	79.4066	67.1058	71.2316		DCFH	3.30435	3.27273	3.22628		DCFH	3.57143	3.99174	3.36923
				DHR 123	9.69101	10.5145	10.3118		DHR 123	2.09091	2.25128	2.20725		DHR 123	0.437811	0.421053	0.438596		DHR 123	0.162791	0.258065	0.217544
				ABDA	0.156029	0.14718	0.156632		ABDA	0.679698	0.672489	0.79914		ABDA	0.015216	0.014085	0.003344		ABDA	0.035654	0.047839	0.040898

## Sheet: Fig. 3c 
	Fig. 3c		light (-)					light (+)
			Control	8.114	8	8.079		Control	8.23	8	8
			CA	8.146	7.845	8.041		CA	8.255	8.23	7.954
			PS1	8.204	8.176	8.079		PS1	5.778	5.778	5.845
			CA/PS1	7.778	7.301	7.301		CA/PS1	2.301	2	2

## Sheet: Fig. 3d
	Fig. 3d		light (-)					light (+)
			Control	8.255	8.079	8.041		Control	8.146	8.23	8.23
			CA	7.954	7.845	7.954		CA	7.845	7.845	7.954
			PS1	7.954	8.114	7.954		PS1	7.477	7.301	7.301
			CA/PS1	7.903	7.954	7		CA/PS1	2.699	2.602	2.301

## Sheet: Fig. 4b
		Fig. 4b		Concentration of TQ (μg/mL)	I/I0-1
				0	2.36765	2.69856	2.59375
				2.5	7.20833	6.82564	6.91489
				5	11.2928	11.3367	10.6754
				10	11.4356	12.1942	11.6908
				20	16.4667	16.524	16.4309
				50	17.0516	17.0925	18.4709
				100	16.171	16.4235	16.4718

## Sheet: Fig. 4c
		Fig. 4c		TQ/PS1		TQ/PS1 + VC		Control
				11.6707		0.252427		0.122881
				10.989		0.459184		0.164794
				10.8258		0.205714		0.0697674

## Sheet: Fig. 4d
			light (-)					light (+)
	Fig. 4d		Control	8.20412	8.07918	8.17609		Control	8.07918	8.25527	8.41497
			TQ	8.27875	8.25527	8.25527		TQ	8.38021	8.14613	8.20412
			PS1	8.30103	8.25527	8.17609		PS1	5.8451	5.69897	5.8451
			TQ/PS1	8	8.32222	8.41497		TQ/PS1	2.69897	2.30103	2.69897

[truncated: 8 more sheets: Fig. 4e, Fig. 4f, Fig. 5a, Fig. 5b, Fig. 5c, Fig. 5d, Fig. 5e, Fig. 6c ]
