# Supplementary material for: Thymoquinone as an electron transfer mediator to convert Type II photosensitizers to Type I photosensitizers
Source: Nat Commun. 2024 Jun 10;15:4943. doi: 10.1038/s41467-024-49311-z (PMC11164902; doi:10.1038/s41467-024-49311-z)
Supplement: Supplementary file 4 — Source data [file 41467_2024_49311_MOESM4_ESM.zip › Source data/Supplementary Figures.xlsx]

## Sheet: Supplementary Figure 2
				Supplementary Figure 2
					PS1	CA	CA/PS1
				Wavelength (nm)	Absorbance
				250	0.079	0.084	0.381
				251	0.105	0.059	0.407
				252	0.09	0.065	0.433
				253	0.088	0.064	0.478
				254	0.088	0.075	0.531
				255	0.088	0.084	0.586
				256	0.089	0.095	0.655
				257	0.091	0.111	0.729
				258	0.089	0.122	0.809
				259	0.089	0.137	0.894
				260	0.089	0.152	0.991
				261	0.091	0.168	1.095
				262	0.092	0.185	1.203
				263	0.092	0.203	1.314
				264	0.092	0.22	1.43
				265	0.095	0.239	1.54
				266	0.093	0.254	1.646
				267	0.095	0.273	1.76
				268	0.096	0.291	1.879
				269	0.098	0.31	1.999
				270	0.099	0.327	2.105
				271	0.101	0.339	2.185
				272	0.101	0.347	2.231
				273	0.103	0.35	2.248
				274	0.104	0.346	2.223
				275	0.105	0.338	2.177
				276	0.106	0.333	2.142
				277	0.106	0.33	2.133
				278	0.109	0.33	2.12
				279	0.11	0.321	2.071
				280	0.111	0.298	1.922
				281	0.111	0.258	1.683
				282	0.112	0.213	1.396
				283	0.112	0.165	1.086
				284	0.112	0.12	0.798
				285	0.11	0.084	0.564
				286	0.11	0.058	0.391
				287	0.109	0.038	0.264
				288	0.107	0.024	0.178
				289	0.107	0.016	0.122
				290	0.106	0.01	0.086
				291	0.105	0.005	0.06
				292	0.101	0.002	0.044
				293	0.102	0.002	0.036
				294	0.1	0.002	0.029
				295	0.1	0.001	0.026
				296	0.099	0.001	0.024
				297	0.099	0	0.021
				298	0.099	0	0.021
				299	0.098	0	0.019
				300	0.099	-0.001	0.02
				301	0.097	-0.002	0.018
				302	0.099	-0.001	0.018
				303	0.1	0	0.018
				304	0.1	0	0.018
				305	0.1	0	0.02
				306	0.093	-0.003	0.02
				307	0.095	-0.004	0.018
				308	0.094	-0.006	0.02
				309	0.094	-0.002	0.017
				310	0.093	-0.006	0.018
				311	0.094	-0.005	0.016
				312	0.093	-0.004	0.016
				313	0.095	-0.005	0.016
				314	0.094	-0.008	0.014
				315	0.097	-0.005	0.015
				316	0.098	-0.003	0.019
				317	0.098	-0.005	0.017
				318	0.101	-0.006	0.015
				319	0.099	-0.007	0.015
				320	0.103	-0.005	0.016
				321	0.102	-0.005	0.015
				322	0.106	-0.004	0.016
				323	0.105	-0.005	0.016
				324	0.109	-0.005	0.018
				325	0.108	-0.005	0.016
				326	0.112	-0.004	0.018
				327	0.114	-0.004	0.017
				328	0.115	-0.005	0.017
				329	0.118	-0.005	0.016
				330	0.118	-0.006	0.017
				331	0.121	-0.006	0.016
				332	0.125	-0.004	0.017
				333	0.127	-0.005	0.017
				334	0.13	-0.004	0.016
				335	0.133	-0.004	0.017
				336	0.135	-0.005	0.017
				337	0.138	-0.005	0.018
				338	0.139	-0.006	0.016
				339	0.145	-0.004	0.018
				340	0.148	-0.003	0.018
				341	0.149	-0.005	0.017
				342	0.155	-0.003	0.016
				343	0.159	-0.004	0.018
				344	0.161	-0.004	0.017
				345	0.165	-0.004	0.019
				346	0.169	-0.004	0.017
				347	0.172	-0.005	0.018
				348	0.177	-0.004	0.018
				349	0.179	-0.005	0.017
				350	0.184	-0.004	0.019
				351	0.187	-0.004	0.018
				352	0.192	-0.004	0.019
				353	0.196	-0.004	0.019
				354	0.2	-0.004	0.02
				355	0.203	-0.004	0.021
				356	0.207	-0.005	0.02
				357	0.211	-0.003	0.021
				358	0.215	-0.005	0.021
				359	0.218	-0.005	0.02
				360	0.222	-0.006	0.02
				361	0.227	-0.003	0.022
				362	0.229	-0.004	0.021
				363	0.233	-0.004	0.022
				364	0.238	-0.004	0.022
				365	0.242	-0.004	0.023
				366	0.248	-0.005	0.023
				367	0.25	-0.005	0.023
				368	0.255	-0.004	0.024
				369	0.262	-0.004	0.026
				370	0.265	-0.004	0.025
				371	0.269	-0.004	0.026
				372	0.275	-0.005	0.028
				373	0.291	-0.002	0.027
				374	0.296	-0.002	0.028
				375	0.302	-0.002	0.029
				376	0.308	-0.002	0.03
				377	0.315	-0.002	0.031
				378	0.321	-0.002	0.033
				379	0.328	-0.002	0.034
				380	0.335	-0.003	0.035
				381	0.343	-0.002	0.037
				382	0.35	-0.002	0.038
				383	0.357	-0.002	0.04
				384	0.365	-0.002	0.042
				385	0.372	-0.002	0.044
				386	0.38	-0.002	0.046
				387	0.387	-0.002	0.047
				388	0.393	-0.003	0.05
				389	0.4	-0.002	0.052
				390	0.407	-0.002	0.054
				391	0.413	-0.002	0.056
				392	0.419	-0.002	0.058
				393	0.424	-0.003	0.061
				394	0.43	-0.002	0.063
				395	0.436	-0.003	0.065
				396	0.441	-0.002	0.068
				397	0.447	-0.002	0.071
				398	0.452	-0.002	0.074
				399	0.456	-0.002	0.077
				400	0.459	-0.002	0.079
				401	0.461	-0.002	0.081
				402	0.461	-0.002	0.083
				403	0.459	-0.002	0.084
				404	0.457	-0.002	0.084
				405	0.451	-0.002	0.084
				406	0.445	-0.002	0.083
				407	0.438	-0.002	0.082
				408	0.431	-0.002	0.081
				409	0.423	-0.002	0.079
				410	0.414	-0.002	0.078
				411	0.403	-0.002	0.076
				412	0.393	-0.002	0.075
				413	0.381	-0.002	0.072
				414	0.369	-0.002	0.07
				415	0.354	-0.002	0.067
				416	0.338	-0.002	0.064
				417	0.32	-0.003	0.059
				418	0.303	-0.003	0.055
				419	0.285	-0.003	0.051
				420	0.267	-0.003	0.046
				421	0.25	-0.003	0.042
				422	0.234	-0.003	0.037
				423	0.218	-0.003	0.033
				424	0.202	-0.003	0.029
				425	0.189	-0.003	0.026
				426	0.175	-0.003	0.023
				427	0.164	-0.003	0.02
				428	0.153	-0.003	0.017
				429	0.143	-0.003	0.016
				430	0.133	-0.003	0.014
				431	0.125	-0.003	0.013
				432	0.117	-0.003	0.011
				433	0.11	-0.003	0.01
				434	0.104	-0.003	0.009
				435	0.098	-0.003	0.009
				436	0.092	-0.003	0.008
				437	0.087	-0.003	0.007
				438	0.082	-0.003	0.007
				439	0.078	-0.003	0.006
				440	0.074	-0.003	0.006
				441	0.07	-0.003	0.005
				442	0.066	-0.003	0.005
				443	0.064	-0.003	0.004
				444	0.06	-0.003	0.004
				445	0.058	-0.003	0.004
				446	0.055	-0.003	0.004
				447	0.053	-0.003	0.003
				448	0.05	-0.003	0.003
				449	0.048	-0.003	0.003
				450	0.047	-0.003	0.003
				451	0.044	-0.003	0.002
				452	0.043	-0.003	0.002
				453	0.042	-0.003	0.002
				454	0.039	-0.003	0.002
				455	0.039	-0.003	0.002
				456	0.037	-0.003	0.002
				457	0.036	-0.003	0.002
				458	0.035	-0.003	0.001
				459	0.033	-0.003	0.001
				460	0.033	-0.003	0.001
				461	0.032	-0.003	0.001
				462	0.031	-0.003	0.001
				463	0.03	-0.003	0.001
				464	0.03	-0.003	0.001
				465	0.029	-0.003	0.001
				466	0.029	-0.003	0.001
				467	0.028	-0.003	0.001
				468	0.028	-0.003	0.001
				469	0.028	-0.003	0.001
				470	0.027	-0.003	0.001
				471	0.026	-0.003	0.001
				472	0.026	-0.003	0.001
				473	0.026	-0.003	0.001
				474	0.026	-0.003	0.001
				475	0.025	-0.003	0.001
				476	0.025	-0.003	0.001
				477	0.025	-0.003	0.001
				478	0.025	-0.003	0.001
				479	0.024	-0.003	0.001
				480	0.025	-0.003	0.001
				481	0.025	-0.003	0.001
				482	0.025	-0.003	0.001
				483	0.025	-0.003	0.001
				484	0.025	-0.003	0.001
				485	0.025	-0.003	0.001
				486	0.025	-0.003	0.001
				487	0.026	-0.003	0.001
				488	0.026	-0.003	0.001
				489	0.027	-0.003	0.001
				490	0.027	-0.003	0.001
				491	0.028	-0.003	0.001
				492	0.028	-0.003	0.001
				493	0.029	-0.003	0.001
				494	0.03	-0.003	0.001
				495	0.03	-0.003	0.001
				496	0.031	-0.003	0.002
				497	0.032	-0.003	0.001
				498	0.032	-0.003	0.001
				499	0.033	-0.003	0.002
				500	0.033	-0.003	0.002
				501	0.033	-0.003	0.001
				502	0.034	-0.003	0.002
				503	0.034	-0.002	0.002
				504	0.034	-0.003	0.002
				505	0.034	-0.003	0.002
				506	0.034	-0.003	0.002
				507	0.034	-0.003	0.002
				508	0.034	-0.003	0.002
				509	0.033	-0.003	0.002
				510	0.033	-0.003	0.002
				511	0.033	-0.003	0.002
				512	0.032	-0.003	0.002
				513	0.032	-0.003	0.002
				514	0.032	-0.003	0.002
				515	0.032	-0.003	0.002
				516	0.031	-0.003	0.002
				517	0.031	-0.003	0.002
				518	0.03	-0.003	0.002
				519	0.03	-0.003	0.002
				520	0.03	-0.003	0.003
				521	0.03	-0.003	0.003
				522	0.03	-0.003	0.002
				523	0.03	-0.003	0.003
				524	0.03	-0.003	0.002
				525	0.03	-0.003	0.003
				526	0.03	-0.003	0.003
				527	0.03	-0.003	0.003
				528	0.03	-0.003	0.003
				529	0.03	-0.003	0.003
				530	0.03	-0.003	0.003
				531	0.03	-0.003	0.002
				532	0.03	-0.003	0.003
				533	0.03	-0.003	0.003
				534	0.03	-0.003	0.002
				535	0.03	-0.003	0.002
				536	0.03	-0.003	0.003
				537	0.031	-0.002	0.003
				538	0.031	-0.002	0.003
				539	0.03	-0.002	0.003
				540	0.029	-0.002	0.003
				541	0.029	-0.002	0.003
				542	0.029	-0.002	0.003
				543	0.028	-0.002	0.003
				544	0.028	-0.002	0.003
				545	0.027	-0.002	0.003
				546	0.027	-0.002	0.003
				547	0.026	-0.002	0.003
				548	0.026	-0.002	0.003
				549	0.026	-0.002	0.003
				550	0.025	-0.002	0.002
				551	0.025	-0.002	0.002
				552	0.024	-0.002	0.002
				553	0.024	-0.002	0.002
				554	0.024	-0.002	0.002
				555	0.023	-0.002	0.002
				556	0.023	-0.002	0.002
				557	0.023	-0.002	0.002
				558	0.023	-0.002	0.002
				559	0.023	-0.002	0.002
				560	0.023	-0.002	0.002
				561	0.022	-0.002	0.002
				562	0.022	-0.002	0.002
				563	0.022	-0.002	0.002
				564	0.022	-0.002	0.002
				565	0.021	-0.002	0.002
				566	0.021	-0.002	0.002
				567	0.021	-0.002	0.002
				568	0.021	-0.002	0.002
				569	0.021	-0.002	0.002
				570	0.02	-0.002	0.002
				571	0.02	-0.002	0.002
				572	0.02	-0.002	0.002
				573	0.02	-0.002	0.001
				574	0.02	-0.002	0.001
				575	0.019	-0.002	0.001
				576	0.02	-0.002	0.002
				577	0.02	-0.002	0.002
				578	0.02	-0.002	0.002
				579	0.02	-0.002	0.002
				580	0.02	-0.002	0.002
				581	0.02	-0.002	0.002
				582	0.02	-0.002	0.002
				583	0.02	-0.002	0.002
				584	0.02	-0.002	0.002
				585	0.02	-0.002	0.002
				586	0.02	-0.002	0.002
				587	0.02	-0.002	0.002
				588	0.021	-0.002	0.002
				589	0.021	-0.002	0.002
				590	0.021	-0.002	0.002
				591	0.021	-0.002	0.002
				592	0.021	-0.002	0.002
				593	0.021	-0.002	0.002
				594	0.021	-0.002	0.002
				595	0.021	-0.002	0.002
				596	0.021	-0.002	0.002
				597	0.021	-0.002	0.002
				598	0.021	-0.002	0.002
				599	0.022	-0.002	0.002
				600	0.021	-0.002	0.002
				601	0.022	-0.002	0.002
				602	0.022	-0.002	0.002
				603	0.022	-0.002	0.002
				604	0.022	-0.002	0.002
				605	0.023	-0.002	0.002
				606	0.023	-0.002	0.002
				607	0.023	-0.002	0.002
				608	0.024	-0.002	0.002
				609	0.024	-0.002	0.002
				610	0.024	-0.002	0.002
				611	0.024	-0.002	0.002
				612	0.025	-0.002	0.002
				613	0.025	-0.002	0.002
				614	0.025	-0.002	0.002
				615	0.026	-0.002	0.002
				616	0.026	-0.002	0.002
				617	0.026	-0.002	0.002
				618	0.027	-0.002	0.002
				619	0.027	-0.002	0.002
				620	0.028	-0.002	0.002
				621	0.028	-0.002	0.003
				622	0.029	-0.002	0.002
				623	0.029	-0.002	0.003
				624	0.03	-0.002	0.003
				625	0.032	-0.002	0.004
				626	0.033	-0.002	0.004
				627	0.034	-0.002	0.004
				628	0.036	-0.002	0.005
				629	0.037	-0.002	0.005
				630	0.04	-0.002	0.006
				631	0.041	-0.002	0.007
				632	0.043	-0.002	0.007
				633	0.045	-0.002	0.008
				634	0.047	-0.002	0.009
				635	0.05	-0.002	0.009
				636	0.051	-0.002	0.01
				637	0.053	-0.002	0.01
				638	0.054	-0.002	0.01
				639	0.055	-0.002	0.011
				640	0.056	-0.002	0.011
				641	0.057	-0.002	0.011
				642	0.057	-0.002	0.011
				643	0.057	-0.002	0.01
				644	0.057	-0.002	0.01
				645	0.057	-0.002	0.01
				646	0.057	-0.002	0.009
				647	0.057	-0.002	0.009
				648	0.056	-0.002	0.009
				649	0.056	-0.002	0.008
				650	0.056	-0.002	0.008
				651	0.056	-0.002	0.007
				652	0.057	-0.002	0.007
				653	0.057	-0.002	0.007
				654	0.058	-0.002	0.006
				655	0.059	-0.002	0.006
				656	0.06	-0.002	0.006
				657	0.062	-0.002	0.005
				658	0.063	-0.002	0.005
				659	0.065	-0.002	0.005
				660	0.066	-0.002	0.005
				661	0.068	-0.002	0.005
				662	0.069	-0.002	0.005
				663	0.071	-0.002	0.005
				664	0.072	-0.002	0.004
				665	0.073	-0.002	0.004
				666	0.074	-0.002	0.004
				667	0.074	-0.002	0.004
				668	0.074	-0.002	0.004
				669	0.074	-0.002	0.004
				670	0.073	-0.002	0.004
				671	0.073	-0.002	0.003
				672	0.072	-0.002	0.003
				673	0.071	-0.002	0.003
				674	0.069	-0.002	0.003
				675	0.068	-0.002	0.003
				676	0.066	-0.002	0.003
				677	0.064	-0.002	0.003
				678	0.062	-0.002	0.002
				679	0.059	-0.002	0.003
				680	0.057	-0.002	0.003
				681	0.054	-0.002	0.002
				682	0.052	-0.002	0.002
				683	0.049	-0.002	0.002
				684	0.047	-0.002	0.002
				685	0.044	-0.002	0.002
				686	0.041	-0.002	0.002
				687	0.039	-0.002	0.002
				688	0.037	-0.002	0.002
				689	0.034	-0.002	0.001
				690	0.032	-0.001	0.002
				691	0.03	-0.002	0.001
				692	0.028	-0.002	0.001
				693	0.026	-0.002	0.001
				694	0.024	-0.002	0.001
				695	0.022	-0.002	0.001
				696	0.021	-0.002	0.001
				697	0.02	-0.002	0.001
				698	0.018	-0.002	0.001
				699	0.017	-0.002	0.001
				700	0.016	-0.002	0.001
				701	0.014	-0.002	0.001
				702	0.014	-0.001	0.001
				703	0.013	-0.002	0.001
				704	0.012	-0.002	0.001
				705	0.011	-0.002	0.001
				706	0.011	-0.002	0.001
				707	0.01	-0.002	0.001
				708	0.009	-0.002	0
				709	0.008	-0.002	0.001
				710	0.008	-0.002	0
				711	0.008	-0.001	0
				712	0.007	-0.002	0
				713	0.007	-0.002	0
				714	0.007	-0.002	0
				715	0.007	-0.001	0.001
				716	0.006	-0.002	0
				717	0.006	-0.002	0
				718	0.006	-0.001	0
				719	0.006	-0.001	0.001
				720	0.005	-0.002	0
				721	0.005	-0.002	0
				722	0.004	-0.002	0
				723	0.004	-0.002	0
				724	0.004	-0.002	0
				725	0.004	-0.002	0
				726	0.004	-0.002	0
				727	0.004	-0.002	0
				728	0.004	-0.002	0
				729	0.004	-0.002	0
				730	0.004	-0.002	0
				731	0.004	-0.001	0
				732	0.003	-0.002	0
				733	0.003	-0.002	0
				734	0.003	-0.002	0
				735	0.003	-0.001	0
				736	0.003	-0.002	0
				737	0.003	-0.002	0
				738	0.003	-0.002	0
				739	0.002	-0.002	0
				740	0.002	-0.002	0
				741	0.002	-0.002	0
				742	0.002	-0.002	0
				743	0.002	-0.002	0
				744	0.002	-0.002	0
				745	0.002	-0.002	0
				746	0.002	-0.002	0
				747	0.002	-0.002	0
				748	0.002	-0.002	0
				749	0.002	-0.001	0
				750	0.002	-0.002	0
				751	0.001	-0.002	0
				752	0.002	-0.001	0.001
				753	0.002	-0.001	0
				754	0.002	-0.002	0
				755	0.002	-0.001	0
				756	0.002	-0.001	0.001
				757	0.002	-0.001	0
				758	0.001	-0.001	0
				759	0.001	-0.002	0
				760	0.002	-0.001	0
				761	0.001	-0.001	0.001
				762	0.002	-0.001	0
				763	0.001	-0.002	0
				764	0.001	-0.001	0.001
				765	0.001	-0.002	0.001
				766	0.002	-0.001	0.001
				767	0.001	-0.001	0.001
				768	0.001	-0.001	0
				769	0.001	-0.001	0
				770	0.001	-0.001	0.001
				771	0.001	-0.001	0
				772	0.001	-0.001	0.001
				773	0.001	-0.001	0.001
				774	0.001	-0.001	0
				775	0.001	-0.001	0.001
				776	0.001	-0.001	0.001
				777	0.001	-0.001	0.001
				778	0.001	-0.002	0
				779	0.001	-0.001	0.001
				780	0.001	-0.001	0.001
				781	0.001	-0.001	0.001
				782	0.001	-0.001	0.001
				783	0.001	-0.001	0.001
				784	0.001	-0.001	0.001
				785	0	-0.001	0
				786	0.001	-0.001	0.001
				787	0.001	-0.001	0.001
				788	0.001	-0.001	0.001
				789	0.001	-0.001	0.001
				790	0.001	-0.001	0.001
				791	0.001	-0.001	0.001
				792	0.001	-0.001	0.002
				793	0.001	-0.001	0.002
				794	0.001	-0.001	0.001
				795	0.001	-0.001	0.001
				796	0.001	-0.001	0.002
				797	0	-0.001	0.001
				798	0.001	-0.001	0.001
				799	0.001	-0.001	0.001
				800	0.001	-0.001	0.001

## Sheet: Supplementary Figure 3
				Supplementary Figure 3
				Diameter (nm)	Number (%)
				87.5829	0
				90.6854	0
				93.8977	0
				97.2238	6.41488
				100.668	27.2951
				104.234	60.8737
				107.926	78.7375
				111.749	100
				115.707	99.84
				119.806	79.1158
				124.05	46.3462
				128.444	28.3233
				132.994	6.10072
				137.705	0
				142.583	0
				147.634	0
				152.863	0
				158.278	0

## Sheet: Supplementary Figure 4
		Supplementary Figure 4
		Time (day)	Average size (nm)
		1	106.09
			104.82
			110.02
		2	110.52
			107.17
			108.15
		5	106.95
			109.02
			107.64
		6	110.7
			113.28
			115.05
		7	112.01
			112.89
			111.71

## Sheet: Supplementary Figure 5
			Supplementary Figure 5
			Wavelength (nm)	Intensity
			300	1603.05
			301	1603.24
			302	1603.37
			303	1603.82
			304	1603.76
			305	1603.49
			306	1603.12
			307	1602.92
			308	1602.68
			309	1602.82
			310	1602.53
			311	1602.97
			312	1602.78
			313	1602.54
			314	1602.82
			315	1603.22
			316	1603.33
			317	1603.63
			318	1603.68
			319	1603.7
			320	1602.89
			321	1602.82
			322	1602.89
			323	1602.76
			324	1602.63
			325	1602.69
			326	1602.89
			327	1603.02
			328	1603.44
			329	1603.82
			330	1604.17
			331	1604.46
			332	1604.84
			333	1604.95
			334	1605.11
			335	1604.96
			336	1604.8
			337	1605.07
			338	1605.44
			339	1605.93
			340	1606.4
			341	1606.91
			342	1607.55
			343	1608.19
			344	1609.06
			345	1609.99
			346	1610.42
			347	1611
			348	1611.61
			349	1612.39
			350	1612.92
			351	1613.63
			352	1613.93
			353	1614.92
			354	1615.83
			355	1617.09
			356	1617.92
			357	1618.72
			358	1619.92
			359	1620.81
			360	1622.31
			361	1623.99
			362	1625.33
			363	1626.77
			364	1628.29
			365	1630.3
			366	1632.35
			367	1634.3
			368	1636.6
			369	1638.23
			370	1640.47
			371	1643.09
			372	1645.8
			373	1648.76
			374	1652.32
			375	1655.87
			376	1660.12
			377	1664.89
			378	1670.59
			379	1675.89
			380	1681.69
			381	1688.74
			382	1695.47
			383	1704.49
			384	1715.86
			385	1730.78
			386	1751.1
			387	1779.64
			388	1817.82
			389	1870.56
			390	1940.09
			391	2028
			392	2141.3
			393	2282.78
			394	2454.92
			395	2659.9
			396	2903.91
			397	3185.2
			398	3495.58
			399	3830.17
			400	4179.02
			401	4528.85
			402	4875.62
			403	5203.16
			404	5506.87
			405	5779.36
			406	6023.47
			407	6236.03
			408	6424.2
			409	6598.63
			410	6762.28
			411	6921.68
			412	7084.06
			413	7250.72
			414	7430.7
			415	7623.4
			416	7829.84
			417	8052.63
			418	8288.76
			419	8535.79
			420	8794.34
			421	9057.35
			422	9324.41
			423	9586.55
			424	9843.34
			425	10097.6
			426	10347
			427	10592.7
			428	10840.1
			429	11085.2
			430	11335.8
			431	11593.2
			432	11853.3
			433	12117.5
			434	12389.5
			435	12667.1
			436	12945.8
			437	13228.3
			438	13513.2
			439	13799.7
			440	14094.4
			441	14394.1
			442	14695.6
			443	14997.7
			444	15301
			445	15605.7
			446	15922.7
			447	16247.8
			448	16578.5
			449	16925.2
			450	17290.9
			451	17666.4
			452	18051.5
			453	18447.2
			454	18855.3
			455	19266.5
			456	19683.1
			457	20097.9
			458	20511.3
			459	20918.4
			460	21330
			461	21740.1
			462	22143.8
			463	22544.5
			464	22939.5
			465	23330.5
			466	23711.6
			467	24090.7
			468	24461.1
			469	24829.4
			470	25206.6
			471	25580
			472	25955.5
			473	26346
			474	26748.2
			475	27173.1
			476	27613.1
			477	28080.9
			478	28554.4
			479	29040.6
			480	29540.2
			481	30054.2
			482	30571.4
			483	31087.3
			484	31606.3
			485	32111.1
			486	32610.7
			487	33114.8
			488	33612.5
			489	34098
			490	34574.1
			491	35048.5
			492	35515.9
			493	35976.7
			494	36444
			495	36888.5
			496	37321.3
			497	37755.7
			498	38168
			499	38571.2
			500	38961.3
			501	39340.7
			502	39724.3
			503	40105.3
			504	40508.4
			505	40916.8
			506	41337.7
			507	41790
			508	42260.6
			509	42751
			510	43269
			511	43819.3
			512	44389.3
			513	44992
			514	45640.2
			515	46315.7
			516	47019.6
			517	47750.2
			518	48497.7
			519	49241.9
			520	49985.6
			521	50735
			522	51466.1
			523	52190.7
			524	52907.5
			525	53619.7
			526	54329.6
			527	55030.4
			528	55733.6
			529	56441
			530	57145.3
			531	57837.8
			532	58532.2
			533	59229.4
			534	59936.4
			535	60653.8
			536	61393.4
			537	62144.4
			538	62918.6
			539	63709.8
			540	64536
			541	65368.3
			542	66191.7
			543	67009
			544	67814
			545	68603.2
			546	69374.9
			547	70140.9
			548	70899.7
			549	71645.6
			550	72401.9
			551	73130.3
			552	73877.7
			553	74619
			554	75349.4
			555	76078.1
			556	76787
			557	77481.1
			558	78143
			559	78812.4
			560	79482.8
			561	80154.8
			562	80835.3
			563	81522.7
			564	82212.2
			565	82896.3
			566	83583
			567	84273.7
			568	84947.9
			569	85616.3
			570	86270.8
			571	86914.3
			572	87549.6
			573	88185.7
			574	88820.4
			575	89452.3
			576	90076.6
			577	90692.7
			578	91300
			579	91907.4
			580	92498.6
			581	93062
			582	93595.4
			583	94123.4
			584	94663
			585	95199.5
			586	95723.4
			587	96231.9
			588	96731.4
			589	97212.8
			590	97694.4
			591	98161.1
			592	98597.2
			593	99002.4
			594	99386.2
			595	99753.9
			596	100088
			597	100414
			598	100746
			599	101073
			600	101413
			601	101791
			602	102196
			603	102616
			604	103089
			605	103596
			606	104153
			607	104731
			608	105326
			609	105923
			610	106500
			611	107092
			612	107703
			613	108313
			614	108914
			615	109504
			616	110084
			617	110661
			618	111246
			619	111847
			620	112387
			621	112886
			622	113341
			623	113791
			624	114226
			625	114618
			626	114940
			627	115207
			628	115437
			629	115643
			630	115825
			631	115941
			632	115961
			633	115891
			634	115751
			635	115487
			636	115055
			637	114414
			638	113536
			639	112394
			640	110969
			641	109257
			642	107223
			643	104843
			644	102160
			645	99214.1
			646	95991.5
			647	92578.7
			648	88971
			649	85214.8
			650	81378.8
			651	77485.8
			652	73647.1
			653	69835.9
			654	66091.6
			655	62459
			656	58935.6
			657	55543.3
			658	52307.1
			659	49211.1
			660	46229.6
			661	43379.7
			662	40669.1
			663	38067.1
			664	35583.6
			665	33209
			666	30927.4
			667	28732.5
			668	26643.2
			669	24632.5
			670	22705.2
			671	20870.7
			672	19122.5
			673	17461.9
			674	15910.9
			675	14455
			676	13099.5
			677	11863.9
			678	10731.7
			679	9699.46
			680	8776.35
			681	7944.39
			682	7200.27
			683	6546.23
			684	5969.5
			685	5460.49
			686	5019.95
			687	4632.6
			688	4294.7
			689	4004.78
			690	3753.5
			691	3533.24
			692	3343.28
			693	3179.13
			694	3035.35
			695	2911.16
			696	2801.97
			697	2708.98
			698	2627.57
			699	2555.78
			700	2494.46
			701	2440.96
			702	2393.71
			703	2352.79
			704	2317.29
			705	2285.69
			706	2256.21
			707	2230.05
			708	2205.72
			709	2181.94
			710	2159.85
			711	2138.24
			712	2116.77
			713	2094.73
			714	2073.07
			715	2051.2
			716	2029.44
			717	2007.29
			718	1985.76
			719	1963.92
			720	1941.59
			721	1920.48
			722	1899.83
			723	1880.2
			724	1861.34
			725	1843.28
			726	1827.19
			727	1811.84
			728	1798.61
			729	1786.28
			730	1775.44
			731	1765.8
			732	1757.64
			733	1750.15
			734	1743.62
			735	1738.61
			736	1733.85
			737	1730.42
			738	1726.84
			739	1723.43
			740	1721.06
			741	1718.55
			742	1716.22
			743	1714.3
			744	1712.64
			745	1711.56
			746	1710.59
			747	1709.64
			748	1708.83
			749	1708.43
			750	1708.65
			751	1708.77
			752	1709.07
			753	1708.33
			754	1707.46
			755	1707.35
			756	1706.98
			757	1706.36
			758	1704.98
			759	1704.1
			760	1703.18
			761	1702.74
			762	1702.44
			763	1701.8
			764	1701.06
			765	1700.8
			766	1700.43
			767	1700.23
			768	1699.81
			769	1699.27
			770	1698.73
			771	1698.38
			772	1698.1
			773	1697.19
			774	1696.61
			775	1695.55
			776	1695.07
			777	1694.05
			778	1693.34
			779	1692.18
			780	1691.15
			781	1690.21
			782	1689.47
			783	1689
			784	1687.53
			785	1686.64
			786	1685.89
			787	1685.63
			788	1685.69
			789	1685.44
			790	1685.1
			791	1684.59
			792	1685.21
			793	1685.3
			794	1685.32
			795	1685.21
			796	1685.06
			797	1685
			798	1685.24
			799	1686.02
			800	1686.5

## Sheet: Supplementary Figure 6
			Supplementary Figure 6
			light (-)					light (+)
			Control	8.17609	8.27875	8.25527		Control	8.07918	7.90309	8.04139
			150	7.90309	7.60206	7.47712		150	8.11394	7.47712	7.47712
			200	5.90309	5.30103	5		200	4.30103	4.04139	4.04139
			250	3.69897	3.69897	3.77815		250	2	2	2
			300	2	2	2		300	2	2	2

## Sheet: Supplementary Figure 7
		Supplementary Figure 7
		Dark					Light
		PS1					CA/PS1
		Control	8.38	8.204	8.301		Control	8.176	8.322	8.23
		4	5	5.95	6.34		4	3.041	2.778	2.602
		8	5.279	4.845	4.602		8	2.845	2.477	2
		16	2	2	2		16	2	2	2

## Sheet: Supplementary Figure 8
			Supplementary Figure 8
				PS1 + S. aureus	CA/PS1 + S. aureus	PS1
			Absorbance	Wavelength (nm)
			300	0.829	0.943	1.532
			301	0.826	0.924	1.368
			302	0.801	0.896	1.269
			303	0.777	0.868	1.196
			304	0.755	0.831	1.085
			305	0.72	0.791	1.012
			306	0.651	0.719	1.026
			307	0.634	0.684	0.947
			308	0.618	0.677	0.901
			309	0.597	0.658	0.864
			310	0.585	0.623	0.823
			311	0.571	0.614	0.79
			312	0.547	0.602	0.752
			313	0.528	0.574	0.717
			314	0.529	0.558	0.696
			315	0.53	0.556	0.678
			316	0.5	0.534	0.644
			317	0.483	0.525	0.629
			318	0.465	0.504	0.602
			319	0.454	0.482	0.579
			320	0.452	0.477	0.565
			321	0.445	0.468	0.561
			322	0.43	0.452	0.528
			323	0.416	0.442	0.518
			324	0.37	0.394	0.469
			325	0.372	0.388	0.459
			326	0.358	0.378	0.436
			327	0.357	0.37	0.435
			328	0.348	0.362	0.425
			329	0.338	0.351	0.42
			330	0.337	0.345	0.413
			331	0.323	0.341	0.399
			332	0.318	0.334	0.391
			333	0.316	0.329	0.388
			334	0.31	0.321	0.38
			335	0.301	0.306	0.365
			336	0.299	0.311	0.366
			337	0.297	0.302	0.356
			338	0.283	0.294	0.348
			339	0.283	0.293	0.343
			340	0.283	0.287	0.338
			341	0.278	0.28	0.337
			342	0.271	0.279	0.336
			343	0.267	0.271	0.327
			344	0.261	0.268	0.321
			345	0.261	0.264	0.317
			346	0.259	0.262	0.317
			347	0.251	0.25	0.308
			348	0.253	0.256	0.313
			349	0.248	0.248	0.306
			350	0.246	0.246	0.303
			351	0.24	0.242	0.302
			352	0.24	0.241	0.299
			353	0.234	0.237	0.294
			354	0.227	0.234	0.29
			355	0.229	0.232	0.294
			356	0.233	0.232	0.293
			357	0.228	0.229	0.292
			358	0.228	0.228	0.293
			359	0.226	0.227	0.29
			360	0.227	0.231	0.295
			361	0.223	0.22	0.291
			362	0.225	0.223	0.293
			363	0.224	0.222	0.294
			364	0.223	0.222	0.293
			365	0.227	0.223	0.297
			366	0.225	0.224	0.299
			367	0.226	0.222	0.3
			368	0.228	0.224	0.306
			369	0.231	0.229	0.31
			370	0.23	0.23	0.315
			371	0.234	0.234	0.321
			372	0.243	0.24	0.329
			373	0.242	0.237	0.327
			374	0.247	0.243	0.336
			375	0.256	0.251	0.35
			376	0.264	0.261	0.364
			377	0.273	0.27	0.377
			378	0.283	0.28	0.392
			379	0.29	0.29	0.407
			380	0.302	0.299	0.424
			381	0.315	0.314	0.442
			382	0.327	0.325	0.458
			383	0.34	0.339	0.477
			384	0.353	0.353	0.496
			385	0.366	0.367	0.515
			386	0.379	0.378	0.533
			387	0.396	0.395	0.556
			388	0.41	0.41	0.576
			389	0.425	0.425	0.597
			390	0.443	0.443	0.621
			391	0.46	0.462	0.647
			392	0.48	0.483	0.676
			393	0.5	0.505	0.706
			394	0.523	0.527	0.74
			395	0.544	0.551	0.771
			396	0.568	0.575	0.806
			397	0.593	0.601	0.842
			398	0.617	0.627	0.876
			399	0.639	0.652	0.908
			400	0.66	0.674	0.937
			401	0.68	0.694	0.961
			402	0.697	0.711	0.979
			403	0.708	0.723	0.988
			404	0.714	0.73	0.988
			405	0.714	0.729	0.978
			406	0.708	0.724	0.958
			407	0.695	0.709	0.928
			408	0.676	0.69	0.89
			409	0.656	0.668	0.849
			410	0.628	0.639	0.799
			411	0.6	0.61	0.746
			412	0.571	0.579	0.696
			413	0.541	0.549	0.649
			414	0.513	0.517	0.602
			415	0.484	0.487	0.557
			416	0.454	0.456	0.515
			417	0.426	0.424	0.477
			418	0.397	0.393	0.44
			419	0.367	0.363	0.403
			420	0.337	0.332	0.366
			421	0.307	0.3	0.332
			422	0.278	0.269	0.298
			423	0.249	0.238	0.267
			424	0.22	0.21	0.237
			425	0.198	0.185	0.211
			426	0.174	0.162	0.187
			427	0.154	0.141	0.166
			428	0.137	0.123	0.147
			429	0.123	0.108	0.131
			430	0.11	0.096	0.118
			431	0.099	0.085	0.107
			432	0.089	0.075	0.096
			433	0.081	0.067	0.088
			434	0.075	0.061	0.081
			435	0.069	0.055	0.073
			436	0.065	0.05	0.068
			437	0.06	0.045	0.063
			438	0.056	0.042	0.059
			439	0.052	0.038	0.055
			440	0.049	0.036	0.052
			441	0.047	0.033	0.049
			442	0.044	0.031	0.046
			443	0.043	0.029	0.044
			444	0.041	0.028	0.041
			445	0.039	0.027	0.039
			446	0.037	0.024	0.037
			447	0.036	0.023	0.036
			448	0.034	0.023	0.034
			449	0.033	0.021	0.033
			450	0.032	0.02	0.031
			451	0.031	0.019	0.03
			452	0.03	0.018	0.029
			453	0.029	0.018	0.028
			454	0.028	0.016	0.026
			455	0.027	0.016	0.026
			456	0.027	0.015	0.025
			457	0.026	0.014	0.024
			458	0.025	0.014	0.023
			459	0.025	0.014	0.023
			460	0.024	0.013	0.022
			461	0.024	0.013	0.022
			462	0.024	0.013	0.022
			463	0.023	0.012	0.021
			464	0.023	0.012	0.021
			465	0.022	0.011	0.02
			466	0.022	0.012	0.02
			467	0.023	0.013	0.021
			468	0.021	0.012	0.02
			469	0.022	0.012	0.02
			470	0.022	0.012	0.02
			471	0.022	0.012	0.02
			472	0.021	0.011	0.019
			473	0.021	0.011	0.02
			474	0.021	0.012	0.02
			475	0.021	0.011	0.019
			476	0.021	0.011	0.02
			477	0.021	0.011	0.02
			478	0.022	0.012	0.021
			479	0.021	0.012	0.02
			480	0.022	0.012	0.021
			481	0.022	0.012	0.021
			482	0.022	0.012	0.022
			483	0.023	0.013	0.022
			484	0.023	0.014	0.023
			485	0.024	0.014	0.024
			486	0.025	0.015	0.026
			487	0.025	0.016	0.027
			488	0.027	0.017	0.029
			489	0.028	0.018	0.031
			490	0.029	0.02	0.034
			491	0.031	0.021	0.036
			492	0.032	0.023	0.039
			493	0.034	0.025	0.041
			494	0.036	0.027	0.045
			495	0.038	0.028	0.048
			496	0.039	0.03	0.05
			497	0.041	0.032	0.053
			498	0.042	0.033	0.055
			499	0.044	0.035	0.057
			500	0.044	0.035	0.058
			501	0.045	0.036	0.06
			502	0.046	0.037	0.062
			503	0.046	0.038	0.062
			504	0.047	0.038	0.061
			505	0.046	0.038	0.062
			506	0.046	0.037	0.061
			507	0.046	0.037	0.061
			508	0.046	0.036	0.06
			509	0.045	0.035	0.059
			510	0.044	0.034	0.056
			511	0.042	0.033	0.054
			512	0.041	0.032	0.052
			513	0.04	0.03	0.049
			514	0.038	0.029	0.047
			515	0.037	0.027	0.045
			516	0.036	0.026	0.043
			517	0.035	0.025	0.041
			518	0.034	0.024	0.039
			519	0.032	0.023	0.037
			520	0.032	0.022	0.036
			521	0.031	0.021	0.035
			522	0.03	0.02	0.033
			523	0.03	0.02	0.033
			524	0.029	0.02	0.032
			525	0.029	0.02	0.032
			526	0.028	0.019	0.031
			527	0.029	0.019	0.031
			528	0.029	0.019	0.031
			529	0.028	0.019	0.03
			530	0.028	0.019	0.031
			531	0.028	0.019	0.031
			532	0.029	0.019	0.031
			533	0.028	0.019	0.031
			534	0.028	0.019	0.031
			535	0.028	0.018	0.031
			536	0.028	0.018	0.031
			537	0.022	0.017	0.03
			538	0.021	0.016	0.029
			539	0.021	0.015	0.029
			540	0.02	0.015	0.027
			541	0.02	0.015	0.027
			542	0.02	0.014	0.027
			543	0.019	0.013	0.026
			544	0.019	0.013	0.025
			545	0.018	0.012	0.025
			546	0.018	0.012	0.025
			547	0.018	0.012	0.024
			548	0.018	0.012	0.024
			549	0.017	0.012	0.024
			550	0.017	0.011	0.023
			551	0.017	0.011	0.022
			552	0.017	0.011	0.023
			553	0.016	0.011	0.022
			554	0.016	0.011	0.022
			555	0.016	0.011	0.022
			556	0.016	0.011	0.022
			557	0.016	0.01	0.021
			558	0.016	0.01	0.021
			559	0.015	0.01	0.02
			560	0.015	0.009	0.02
			561	0.015	0.009	0.019
			562	0.015	0.009	0.019
			563	0.014	0.008	0.018
			564	0.014	0.008	0.018
			565	0.013	0.008	0.017
			566	0.013	0.008	0.016
			567	0.013	0.007	0.016
			568	0.012	0.007	0.015
			569	0.013	0.007	0.015
			570	0.012	0.006	0.014
			571	0.012	0.007	0.014
			572	0.012	0.006	0.014
			573	0.012	0.006	0.013
			574	0.012	0.006	0.013
			575	0.012	0.007	0.013
			576	0.012	0.007	0.013
			577	0.012	0.007	0.013
			578	0.013	0.007	0.013
			579	0.013	0.007	0.014
			580	0.013	0.008	0.014
			581	0.013	0.008	0.015
			582	0.014	0.008	0.015
			583	0.015	0.009	0.016
			584	0.015	0.009	0.017
			585	0.016	0.01	0.018
			586	0.016	0.011	0.018
			587	0.017	0.011	0.019
			588	0.018	0.011	0.02
			589	0.018	0.012	0.022
			590	0.019	0.013	0.022
			591	0.02	0.014	0.023
			592	0.02	0.014	0.025
			593	0.021	0.015	0.026
			594	0.021	0.015	0.026
			595	0.021	0.015	0.027
			596	0.022	0.016	0.028
			597	0.023	0.017	0.029
			598	0.022	0.017	0.029
			599	0.023	0.017	0.03
			600	0.023	0.017	0.03
			601	0.023	0.017	0.03
			602	0.023	0.016	0.03
			603	0.023	0.017	0.03
			604	0.023	0.017	0.03
			605	0.023	0.017	0.03
			606	0.023	0.017	0.03
			607	0.022	0.016	0.029
			608	0.023	0.016	0.029
			609	0.022	0.016	0.029
			610	0.022	0.016	0.029
			611	0.022	0.016	0.028
			612	0.022	0.016	0.028
			613	0.023	0.016	0.028
			614	0.023	0.016	0.028
			615	0.023	0.017	0.028
			616	0.024	0.017	0.027
			617	0.024	0.018	0.028
			618	0.025	0.019	0.028
			619	0.026	0.02	0.028
			620	0.027	0.021	0.029
			621	0.029	0.022	0.029
			622	0.031	0.025	0.03
			623	0.032	0.026	0.032
			624	0.034	0.028	0.033
			625	0.036	0.03	0.034
			626	0.039	0.033	0.036
			627	0.041	0.035	0.038
			628	0.044	0.038	0.04
			629	0.047	0.041	0.042
			630	0.05	0.044	0.045
			631	0.053	0.047	0.048
			632	0.056	0.05	0.052
			633	0.059	0.054	0.055
			634	0.064	0.057	0.06
			635	0.066	0.06	0.064
			636	0.07	0.064	0.069
			637	0.073	0.068	0.074
			638	0.077	0.071	0.079
			639	0.08	0.074	0.085
			640	0.083	0.078	0.091
			641	0.086	0.081	0.097
			642	0.089	0.083	0.104
			643	0.092	0.087	0.11
			644	0.096	0.09	0.118
			645	0.099	0.094	0.126
			646	0.103	0.098	0.134
			647	0.106	0.102	0.141
			648	0.11	0.106	0.15
			649	0.115	0.109	0.158
			650	0.117	0.113	0.166
			651	0.122	0.118	0.174
			652	0.124	0.121	0.18
			653	0.126	0.122	0.185
			654	0.128	0.124	0.189
			655	0.127	0.124	0.191
			656	0.126	0.124	0.19
			657	0.124	0.121	0.188
			658	0.121	0.118	0.184
			659	0.117	0.114	0.178
			660	0.111	0.108	0.17
			661	0.105	0.101	0.161
			662	0.098	0.094	0.15
			663	0.09	0.085	0.139
			664	0.083	0.077	0.127
			665	0.074	0.069	0.116
			666	0.068	0.062	0.105
			667	0.061	0.055	0.095
			668	0.054	0.048	0.085
			669	0.048	0.041	0.076
			670	0.043	0.035	0.068
			671	0.038	0.031	0.061
			672	0.034	0.026	0.055
			673	0.029	0.021	0.048
			674	0.027	0.019	0.044
			675	0.024	0.016	0.04
			676	0.021	0.013	0.036
			677	0.019	0.011	0.033
			678	0.017	0.009	0.03
			679	0.015	0.007	0.027
			680	0.014	0.005	0.025
			681	0.013	0.004	0.023
			682	0.012	0.004	0.022
			683	0.011	0.003	0.021
			684	0.01	0.002	0.019
			685	0.01	0.002	0.018
			686	0.009	0.001	0.017
			687	0.008	0.001	0.016
			688	0.008	0	0.016
			689	0.008	0	0.015
			690	0.008	0	0.015
			691	0.007	0	0.014
			692	0.006	-0.001	0.014
			693	0.006	-0.001	0.013
			694	0.006	-0.002	0.012
			695	0.006	-0.001	0.012
			696	0.006	-0.001	0.012
			697	0.005	-0.002	0.011
			698	0.005	-0.002	0.011
			699	0.005	-0.003	0.011
			700	0.004	-0.002	0.01
			701	0.005	-0.002	0.01
			702	0.005	-0.002	0.009
			703	0.005	-0.002	0.009
			704	0.005	-0.002	0.009
			705	0.005	-0.002	0.009
			706	0.004	-0.003	0.008
			707	0.005	-0.002	0.009
			708	0.004	-0.003	0.008
			709	0.005	-0.002	0.009
			710	0.004	-0.003	0.009
			711	0.004	-0.002	0.008
			712	0.003	-0.003	0.007
			713	0.004	-0.003	0.008
			714	0.004	-0.002	0.008
			715	0.003	-0.003	0.008
			716	0.003	-0.003	0.008
			717	0.003	-0.004	0.008
			718	0.003	-0.004	0.008
			719	0.003	-0.004	0.008
			720	0.004	-0.003	0.009
			721	0.004	-0.002	0.009
			722	0.003	-0.003	0.008
			723	0.004	-0.003	0.009
			724	0.004	-0.003	0.008
			725	0.003	-0.003	0.008
			726	0.004	-0.003	0.009
			727	0.005	-0.002	0.009
			728	0.003	-0.003	0.009
			729	0.004	-0.003	0.009
			730	0.004	-0.003	0.009
			731	0.003	-0.003	0.008
			732	0.003	-0.003	0.008
			733	0.004	-0.002	0.009
			734	0.003	-0.003	0.008
			735	0.003	-0.003	0.008
			736	0.003	-0.004	0.008
			737	0.003	-0.004	0.008
			738	0.003	-0.003	0.008
			739	0.003	-0.003	0.007
			740	0.003	-0.003	0.007
			741	0.003	-0.003	0.008
			742	0.003	-0.004	0.007
			743	0.003	-0.004	0.007
			744	0.003	-0.003	0.007
			745	0.002	-0.004	0.006
			746	0.002	-0.004	0.006
			747	0.002	-0.003	0.007
			748	0.002	-0.004	0.006
			749	0.002	-0.004	0.006
			750	0.003	-0.004	0.006
			751	0.002	-0.004	0.006
			752	0.002	-0.005	0.005
			753	0.002	-0.004	0.005
			754	0.002	-0.005	0.005
			755	0.001	-0.004	0.005
			756	0.002	-0.005	0.005
			757	0.002	-0.005	0.005
			758	0.001	-0.005	0.005
			759	0.002	-0.004	0.005
			760	0.002	-0.004	0.005
			761	0.001	-0.004	0.006
			762	0.003	-0.004	0.006
			763	0.001	-0.005	0.005
			764	0.002	-0.004	0.005
			765	0.002	-0.005	0.005
			766	0.002	-0.004	0.005
			767	0.002	-0.004	0.004
			768	0.001	-0.004	0.005
			769	0.002	-0.005	0.006
			770	0.002	-0.004	0.006
			771	0.002	-0.004	0.006
			772	0.001	-0.005	0.005
			773	0.001	-0.005	0.005
			774	0.001	-0.004	0.005
			775	0.001	-0.005	0.006
			776	0.002	-0.005	0.005
			777	0.003	-0.004	0.006
			778	0.002	-0.004	0.005
			779	0.001	-0.005	0.004
			780	0	-0.005	0.004
			781	0.001	-0.005	0.005
			782	0.002	-0.004	0.005
			783	0.001	-0.005	0.005
			784	0	-0.006	0.004
			785	0.002	-0.005	0.005
			786	0.001	-0.005	0.004
			787	0.001	-0.005	0.005
			788	0.001	-0.004	0.005
			789	0.001	-0.005	0.005
			790	0.002	-0.003	0.006
			791	0.001	-0.005	0.004
			792	0.001	-0.005	0.005
			793	0.001	-0.005	0.005
			794	0.002	-0.003	0.006
			795	0.001	-0.005	0.004
			796	0.001	-0.004	0.005
			797	0.001	-0.005	0.005
			798	0	-0.004	0.005
			799	0.002	-0.004	0.005
			800	0.002	-0.004	0.005

## Sheet: Supplementary Figure 10
			Supplementary Figure 10
			Control	CA	PS1	CA/PS1
			8.176	7.845	6.176	2.9
			8.23	7.778	5.477	2.6
			8.176	7.477	5.477	2

## Sheet: Supplementary Figure 12
	Supplementary Figure 12
	Control	0	1	10	50	100
	8.079	3	3	5.301	5	6
	7.9	2.6	3	4	5	6.6
	8.041	3.079	3.478	4.3	5.9	6.48

## Sheet: Supplementary Figure 14
			Supplementary Figure 14. a			Supplementary Figure 14. b			Supplementary Figure 14. c
			50.05	209152		50.05	83856		50	3089
			51.05	588928		51.05	263296		51	7039
			52.05	234688		52	101744		52.1	4262
			53.05	411776		53.05	177152		53	16001
			54.05	43984		54.1	18432		53.9	5810
			55.05	225920		55.05	102712		54.95	7241
			56.1	12481		56.05	5735		56	1524
			57.5	92568		57.35	38264		57.1	3856
			59.1	15717		59.05	10950		58.2	516
			60.1	30376		60	16028		59.05	473
			61.05	28256		60.95	14318		59.95	390
			62.05	101112		62	41976		60.8	996
			63	330752		63.05	140800		61.95	1871
			64.05	99168		64.05	47616		63	3855
			65.05	545984		65.05	253888		63.85	1273
			66.1	297536		66.1	156928		65	6336
			66.8	190080		67.3	105240		66	6506
			67.35	204288		69.05	26848		67	11697
			69.05	57296		70.05	2133		68.05	10543
			70.1	2892		70.95	2076		69.05	5388
			71	2763		73.1	39056		69.8	411
			72.25	19864		74.05	81512		70.2	972
			73.05	60408		75	42784		71.15	2693
			74.05	184640		76.05	40872		72.3	667
			75.05	98320		77.05	746560		73.1	1155
			76.05	81496		78.05	206208		73.7	1703
			77.05	1640960		79.05	510144		74.55	780
			78.05	444992		80.05	50464		75.25	942
			79.05	1149440		81.05	37264		75.8	1182
			80.1	106552		82.05	5357		77.05	20504
			81.05	77064		82.95	2640		78	5424
			82.1	10566		83.9	937		79	9078
			83.05	3320		84.85	3503		80.05	3159
			83.7	569		86.05	11072		81.05	5503
			84.25	1528		87	20792		82.05	6966
			85	9227		88	8633		82.95	1595
			86.05	29728		89.05	103952		84.15	837
			87.05	42976		90.1	59912		85.1	615
			88.05	24272		91.05	1623040		86.05	619
			89.05	233536		92.05	183808		87.15	752
			90.1	124936		93.05	80776		88.9	1161
			91.05	3524096		94.05	66760		90.05	1189
			92.05	428224		95.05	100368		91.05	21944
			93.05	175232		96.1	7869		92.1	4739
			94.05	150272		96.95	1587		93.05	38504
			95.05	180544		98.05	4086		93.95	6171
			96.05	11680		98.9	2987		95.1	8704
			97.1	2564		100.25	1916		96	6045
			98.05	9417		101	14542		97.1	1015
			99	4962		102.05	68088		97.5	557
			100.15	1384		103.05	216448		98.9	214
			101.1	29128		104.1	46896		100.8	334
			102.05	135168		105.05	590016		102.2	1481
			103.05	451968		106.1	123352		103.05	5916
			104.1	101152		107.05	1143296		103.75	1123
			105.05	1235968		108.05	198400		104.2	1024
			106.1	251456		109.05	115864		105	4783
			107.05	2377728		110.2	9144		106.2	2423
			108.05	418112		111.15	1633		107.05	9230
			109.05	221120		112	852		108.05	16488
			110.05	18072		113	8040		109.05	4171
			111	1904		114.05	13979		109.7	329
			111.9	595		115.05	930048		110.25	598
			113.1	16504		116.05	219008		111.05	684
			115.05	1874944		117.05	645696		111.8	111
			116.05	438144		118.05	93840		113.05	420
			117.05	1271808		119.05	108536		115.05	4722
			118.05	184640		120.05	170176		116.15	815
			119.05	212416		121.05	362816		117.15	4929
			120.05	348416		122.05	48208		117.8	891
			121.05	740288		123	5337		118.35	751
			122.05	94512		123.85	277		119	3805
			123.05	15580		124.6	111		120	2054
			124.1	895		125.15	245		121.05	46584
			126.05	7179		126.05	4261		122	6406
			127	28464		127.1	13196		123.15	6771
			128.1	45408		128.05	20736		123.85	2009
			129.05	28784		129.05	18160		124.9	861
			130.1	6978		131.05	65048		126.05	64
			131.05	127216		132.1	31256		126.85	1326
			132.05	58536		133.1	385920		128.1	1260
			133.1	764480		135.1	8388096		128.7	828
			135.1	8388096		136.1	1222656		129.15	287
			136.1	2378240		137.05	82672		130.05	328
			137.1	144320		138.1	4275		131.1	4091
			138.15	7149		139.05	594		131.95	917
			139.3	381		139.95	486		132.95	2807
			141.1	477		141.05	561		133.9	793
			143.2	312		143.15	362		135.05	9593
			143.8	836		144.05	761		136.05	37888
			145.15	5941		145.1	2646		137.1	5699
			147.1	31240		146.1	1200		137.9	403
			148.1	44848		147.1	18544		141.2	60
			149.15	354816		148.15	29424		142.05	239
			150.1	7787008		149.15	192768		144.2	135
			151.15	876544		150.1	4275200		145.15	2205
			152.15	59288		151.1	501696		146.1	994
			153.1	2209		152.15	32128		147.05	3988
			154.05	68		153.05	2617		149.05	34848
			157.7	110		154.1	1007		150.1	7110
			159.9	96		156.1	2012		151.1	42928
			162.25	119		156.75	834		152.05	6610
			165	467		157.95	1234		153.05	651
			165.8	273		161.15	738		153.75	377
			168.3	128		162.2	234		154.4	263
			168.65	134		163.05	852		155	62
			174.9	231		164	466		156.05	1029
			175.95	78		165	1030		157	1071
			177.05	196		165.9	645		157.95	386
			178	219		167.1	381		159.15	318
			179.1	347		169.25	74		164.05	73072
						170	155		165.1	8770
						171.95	122		166.05	18184
						173.25	526		167.1	2779
						174.75	180		168.15	308
						175.25	157		169.15	74
						175.8	124		171.15	86
						176.2	100		173.95	165
						176.7	363		175.2	3393
						177.1	466		176.15	587
						177.75	157		177.15	458
						178.3	1035		177.85	72
						178.95	371		179.05	578
						180.15	332		180	390

[truncated: 17 more sheets: Supplementary Figure 15, Supplementary Figure 16, Supplementary Figure 17, Supplementary Figure 18, Supplementary Figure 19, Supplementary Figure 21, Supplementary Figure 24, Supplementary Figure 25, Supplementary Figure 27, Supplementary Figure 28, Supplementary Figure 29, Supplementary Figure 30, Supplementary Figure 31, Supplementary Figure 32, Supplementary Figure 33, Supplementary Figure 34, Supplementary Figure 37]
